# Supplementary material for: An annotated dataset of tongue images supporting geriatric disease diagnosis
Source: Data Brief. 2020 Aug 8;32:106153. doi: 10.1016/j.dib.2020.106153 (PMC7452583; doi:10.1016/j.dib.2020.106153)
Supplement: Supplementary file 1 [file mmc1.xml]

<?xml version="1.0" encoding="utf-8" standalone="no"?>
<data>
  <datasets>
    <author>ctang5@partners.org;towne.tang@gmail.com</author>
    <type>1</type>
    <dataset>
      <name>A labeled dataset of tongue images</name>
      <caption />
      <description>This is a tongue image dataset collected from the inpatient elderly population at a tertiary hospital in Shanghai, China. The data acquisition device, we called the intelligent mirror, is a light-field camera using CIE L*a*b* (CIELAB) with a patent number as CN201520303463.5. The main parameters produced by the intelligent mirror initially are the color of the tongue, tongue coating, lip, and face. We manually labeled the dataset with several other parameters.</description>
      <filetype>
        <name />
      </filetype>
      <filesize />
      <source>0</source>
      <sourcename>Original Data</sourcename>
      <access>
        <type>1</type>
        <name>Data available in data repository</name>
        <reponame>Dataverse</reponame>
        <PersistentId>https://doi.org/10.7910/DVN/COJZMQ</PersistentId>
        <deeplinkurl>https://doi.org/10.7910/DVN/COJZMQ</deeplinkurl>
      </access>
    </dataset>
  </datasets>
</data>
